# Supplementary material for: Preparative and Catalytic Properties of MoVI Mononuclear and Metallosupramolecular Coordination Assemblies Bearing Hydrazonato Ligands
Source: Int J Mol Sci. 2024 Jan 25;25(3):1503. doi: 10.3390/ijms25031503 (PMC10855701; doi:10.3390/ijms25031503)
Supplement: Supplementary file 1 [file ijms-25-01503-s001.zip]

Archive with 1 entries (1 files):
- ijms-2813772-supplementary.pdf
